# Supplementary material for: A Novel KIDINS220 Pathogenic Variant Associated with the Syndromic Spastic Paraplegia SINO: An Expansion of the Brain Malformation Spectrum and a Literature Review
Source: Genes (Basel). 2024 Sep 10;15(9):1190. doi: 10.3390/genes15091190 (PMC11431642; doi:10.3390/genes15091190)
Supplement: Supplementary file 1 [file genes-15-01190-s001.zip]

Archive with 1 entries (1 files):
- genes-3192761-supplementary.pdf
